# Supplementary material for: DNA methylation governs the sensitivity of repeats to restriction by the HUSH-MORC2 corepressor
Source: Nat Commun. 2024 Aug 30;15:7534. doi: 10.1038/s41467-024-50765-4 (PMC11364546; doi:10.1038/s41467-024-50765-4)
Supplement: Supplementary file 4 — Source Data [file 41467_2024_50765_MOESM4_ESM.xlsx]

## Sheet: Fig1C
Figure 1C: Genome-wide DNA methylation in hNPCs
Group	Median methylation (%)	Upper IQR methylation	Lower IQR methylation
WG 10kb windows	86	90	75
FL-L1s	83	89	73
SVAs	91	93	88
HERVK	80	90	60

## Sheet: Fig1I
Fig 1I RT-qPCR
Ct values
	LacZ A	MORC2i A	MORC2i B	TASORi A	TASORi B	Water
MORC2	23.73	27.94	29.22	22.84	23.79	0
MORC2	24	28.75	29.62	23.12	23.76	0
MORC2	24.28	28.59	30.18	23.22	23.88	0
Actin	22.81	23.39	24.01	22.22	22.98	35
Actin	23.32	23.72	24.42	22.75	23.82	35
Actin	23.83	23.97	24.73	22.93	23.99	35
HPRT	25.67	25.58	26.49	25.06	25.83	0
HPRT	25.93	25.89	26.43	25.57	26.08	0
HPRT	26.34	26.03	26.88	25.48	26.32	0
TASOR	25.05	24.17	25.13	31.06	31.06	0
TASOR	25.46	24.59	25.53	31.42	31.61	0
TASOR	25.59	24.7	25.77	30.9	31.17	0
Actin	22.81	23.39	24.01	22.22	22.98	35
Actin	23.32	23.72	24.42	22.75	23.82	35
Actin	23.83	23.97	24.73	22.93	23.99	35
HPRT	25.67	25.58	26.49	25.06	25.83	0
HPRT	25.93	25.89	26.43	25.57	26.08	0
HPRT	26.34	26.03	26.88	25.48	26.32	0

## Sheet: Fig1J
Fig 1J Western blots

## Sheet: Fig2B
Figure 2B: DNA methylation of FL-L1s in Control and MORC2 CRISPRi
Group	Median methylation (%)	Upper IQR methylation (%)	Lower IQR methylation (%)
FL-L1s (Control)	84	89	73
FL-L1HS (Control)	87	90	79
5UTR FL-L1HS (Control)	84	89	75
FL-L1s (MORC2 CRISPRi)	84	90	73
FL-L1HS (MORC2 CRISPRi)	86	90	80
5UTR FL-L1HS (MORC2 CRISPRi)	85	90	76

## Sheet: Fig2G
Fig 2G Western blots

## Sheet: Supp1C
Protein	log10 iBAQ CTRL Rep1	log10 iBAQ Ctrl Rep2	log10 iBAQ CTRL Rep3	Mean	Data from Jönsson et al (2019)
TASOR	5.45722	4.82219	5.81708	5.3655
MPP8	4.82624	6.04485	5.94305	5.60471
PPHLN	6.33082	6.89315	6.68896	6.63764
MORC2	6.16794	6.22487	6.43141	6.27474
SETDB1	6.35199	5.9073	6.38984	6.21638
DNMT1	7.22961	7.34094	7.43452	7.33502

## Sheet: Supp5A
Supp Fig 5A: DNMT1 CRISPRi RT-qPCR
	Ct Values
Gene	LacZ_a	LacZ_b	LacZ_c	LacZ_d	DNMT1 g1_1	DNMT1 g1_2	DNMT1 g3_1	DNMT1 g3_2
DNMT1	23.05	22.71	22.21	23.47	31.43	22.75	26.87	26.78
DNMT1	23.11	22.85	22.57	23.75	31.93	22.98	27.16	26.92
DNMT1	23.18	22.88	22.64	23.79	32.72	23.04	27.25	27.12
ACTB	22.79	22.56	21.66	23.02	22.88	21.93	21.44	22.17
ACTB	22.73	22.49	21.9	23.09	23.14	22.2	21.8	22.52
ACTB	22.92	22.61	21.88	23.2	23.1	22.21	21.75	22.44
HPRT	24.87	24.34	24.74	24.78	25.74	24.68	24.32	24.54
HPRT	24.99	24.61	25.2	25.01	25.63	24.71	24.64	24.66
HPRT	25.11	24.75	24.8	25.24	25.64	24.86	24.54	24.79

## Sheet: Supp8A
Supp Fig 8A: DNA methylation of ALRs in Control and MORC2 CRISPRi hNPCs
Group	Median methylation (%)	Upper IQR methylation	Lower IQR methylation
ALRs (Control)	59	78	47
ALRs (MORC2 CRISPRi)	60	78	48
